# Supplementary material for: Clinical Features of Extragastrointestinal Stromal Tumor Compared with Gastrointestinal Stromal Tumor: A Retrospective, Multicenter, Real-World Study
Source: J Oncol. 2021 Dec 13;2021:1460131. doi: 10.1155/2021/1460131 (PMC8687840; doi:10.1155/2021/1460131)
Supplement: Supplementary Materials — Supplementary File 1: the original data of the current study. Supplementary File 2: sensitivity analysis for the relative risk of OS and DFS was performed using inverse probability of treatment weighting. [file 1460131.f1.zip]

Archive with 2 entries (2 files):
- 1460131.f1/Supplement file 1.pdf
- 1460131.f1/supplement file 2.pdf
